# Supplementary material for: Iron Oxide Incorporated Conjugated Polymer Nanoparticles for Simultaneous Use in Magnetic Resonance and Fluorescent Imaging of Brain Tumors
Source: Pharmaceutics. 2021 Aug 14;13(8):1258. doi: 10.3390/pharmaceutics13081258 (PMC8400017; doi:10.3390/pharmaceutics13081258)
Supplement: Supplementary file 1 [file pharmaceutics-13-01258-s001.zip]

Archive with 1 entries (1 files):
- pharmaceutics-1319965-supplementary.pdf
